# Supplementary material for: Assembly and Genome Annotation of Different Strains of Apple Fruit Moth Virus (Cydia pomonella granulovirus)
Source: Int J Mol Sci. 2024 Jun 28;25(13):7146. doi: 10.3390/ijms25137146 (PMC11240899; doi:10.3390/ijms25137146)
Supplement: Supplementary file 1 [file ijms-25-07146-s001.zip]

Archive with 7 entries (7 files):
- Figure S1.pdf
- Supplementary Table S1.pdf
- Supplementary Table S2.pdf
- Supplementary Table S3.pdf
- Supplementary Table S4.xlsx
- Supplementary Table S5.pdf
- Supplementary Table S6.pdf
