# Supplementary material for: Assembly and Genome Annotation of Different Strains of Apple Fruit Moth Virus (Cydia pomonella granulovirus)
Source: Int J Mol Sci. 2024 Jun 28;25(13):7146. doi: 10.3390/ijms25137146 (PMC11240899; doi:10.3390/ijms25137146)
Supplement: Supplementary file 1 [file ijms-25-07146-s001.zip › Supplementary Table S4.xlsx]

## Sheet: Лист1
Supplementary Table S4. Present mutations in genes, whose protein products are involved in the infectious process, in virus genomes relative to the reference gene
position in gene	impact	gene/locus_tag	protein	mutation	substitution type	strain
195	synonymous variant	IFEMGEHL_00084	Viral cathepsin	Glu65Glu		BZR GV L-4
195	synonymous variant	JEDKAPMP_00086	Viral cathepsin	Glu65Glu		BZR GV L-5
195	synonymous variant	NOPONELM_00018	Viral cathepsin	Glu65Glu		BZR GV L-6
195	synonymous variant	DDAPCIDK_00090	Viral cathepsin	Glu65Glu		BZR GV L-8
590	missense variant	IFEMGEHL_00084	Viral cathepsin	Ser197Asn	Hydroxyl AA is changed to amide AA. Same polarity/ charge substitution	BZR GV L-4
590	missense variant	JEDKAPMP_00086	Viral cathepsin	Ser197Asn	Hydroxyl AA is changed to amide AA. Same polarity/ charge substitution	BZR GV L-5
590	missense variant	NOPONELM_00018	Viral cathepsin	Ser197Asn	Hydroxyl AA is changed to amide AA. Same polarity/ charge substitution	BZR GV L-6
590	missense variant	DDAPCIDK_00090	Viral cathepsin	Ser197Asn	Hydroxyl AA is changed to amide AA. Same polarity/ charge substitution	BZR GV L-8
691-692	missense variant	HDNAPKKO_00126	Viral cathepsin	Ser231Cys	Hydroxyl AA is changed to amide AA. Same polarity/ charge substitution	BZR GV 1
691-692	missense variant	NJLGDECI_00135	Viral cathepsin	Ser231Cys	Hydroxyl AA is changed to amide AA. Same polarity/ charge substitution	BZR GV 2
691-692	missense variant	GGGKFHNK_00124	Viral cathepsin	Ser231Cys	Hydroxyl AA is changed to amide AA. Same polarity/ charge substitution	BZR GV 3
691-692	missense variant	NOENIHFE_00119	Viral cathepsin	Ser231Cys	Hydroxyl AA is changed to amide AA. Same polarity/ charge substitution	BZR GV 4
691-692	missense variant	JPLFIAAO_00133	Viral cathepsin	Ser231Cys	Hydroxyl AA is changed to amide AA. Same polarity/ charge substitution	BZR GV 5
691-692	missense variant	GKEABHAL_00117	Viral cathepsin	Ser231Cys	Hydroxyl AA is changed to amide AA. Same polarity/ charge substitution	BZR GV 6
691-692	missense variant	MEFDCDFN_00125	Viral cathepsin	Ser231Cys	Hydroxyl AA is changed to amide AA. Same polarity/ charge substitution	BZR GV 7
691-692	missense variant	JEKDHOOB_00125	Viral cathepsin	Ser231Cys	Hydroxyl AA is changed to amide AA. Same polarity/ charge substitution	BZR GV 8
691-692	missense variant	ENACNPPH_00125	Viral cathepsin	Ser231Cys	Hydroxyl AA is changed to amide AA. Same polarity/ charge substitution	BZR GV 9
691-692	missense variant	BJOIBEHA_00125	Viral cathepsin	Ser231Cys	Hydroxyl AA is changed to amide AA. Same polarity/ charge substitution	BZR GV 10
691-692	missense variant	ICELHAMJ_00129	Viral cathepsin	Ser231Cys	Hydroxyl AA is changed to amide AA. Same polarity/ charge substitution	BZR GV 12
691-692	missense variant	EKIODEHO_00122	Viral cathepsin	Ser231Cys	Hydroxyl AA is changed to amide AA. Same polarity/ charge substitution	BZR GV 13
691-692	missense variant	BGFFOGFG_00124	Viral cathepsin	Ser231Cys	Hydroxyl AA is changed to amide AA. Same polarity/ charge substitution	BZR GV L-2
691-692	missense variant	IFEMGEHL_00084	Viral cathepsin	Ser231Cys	Hydroxyl AA is changed to amide AA. Same polarity/ charge substitution	BZR GV L-4
691-692	missense variant	JEDKAPMP_00086	Viral cathepsin	Ser231Cys	Hydroxyl AA is changed to amide AA. Same polarity/ charge substitution	BZR GV L-5
691-692	missense variant	NOPONELM_00018	Viral cathepsin	Ser231Cys	Hydroxyl AA is changed to amide AA. Same polarity/ charge substitution	BZR GV L-6
691-692	missense variant	AAGMHLIN_00121	Viral cathepsin	Ser231Cys	Hydroxyl AA is changed to amide AA. Same polarity/ charge substitution	BZR GV L-7
691-692	missense variant	DDAPCIDK_00090	Viral cathepsin	Ser231Cys	Hydroxyl AA is changed to amide AA. Same polarity/ charge substitution	BZR GV L-8
691-692	missense variant	IFAKHECK_00119	Viral cathepsin	Ser231Cys	Hydroxyl AA is changed to amide AA. Same polarity/ charge substitution	Madex Twin
720	synonymous variant	HDNAPKKO_00126	Viral cathepsin	Asn264Asn		BZR GV 1
720	synonymous variant	NJLGDECI_00135	Viral cathepsin	Asn264Asn		BZR GV 2
720	synonymous variant	GGGKFHNK_00124	Viral cathepsin	Asn264Asn		BZR GV 3
720	synonymous variant	MEFDCDFN_00125	Viral cathepsin	Asn264Asn		BZR GV 7
720	synonymous variant	JEKDHOOB_00125	Viral cathepsin	Asn264Asn		BZR GV 8
720	synonymous variant	ENACNPPH_00125	Viral cathepsin	Asn264Asn		BZR GV 9
720	synonymous variant	JPLFIAAO_00133	Viral cathepsin	Asn264Asn		BZR GV 5
720	synonymous variant	BJOIBEHA_00125	Viral cathepsin	Asn264Asn		BZR GV 10
720	synonymous variant	ICELHAMJ_00129	Viral cathepsin	Asn264Asn		BZR GV 12
720	synonymous variant	EKIODEHO_00122	Viral cathepsin	Asn264Asn		BZR GV 13
720	synonymous variant	BGFFOGFG_00124	Viral cathepsin	Asn264Asn		BZR GV L-2
720	synonymous variant	AAGMHLIN_00121	Viral cathepsin	Asn264Asn		BZR GV L-7
720	synonymous variant	IFEMGEHL_00084	Viral cathepsin	Asn264Asn		BZR GV L-6
720	synonymous variant	JEDKAPMP_00086	Viral cathepsin	Asn264Asn		BZR GV L-8
720	synonymous variant	NOPONELM_00018	Viral cathepsin	Asn264Asn		BZR GV L-4
720	synonymous variant	DDAPCIDK_00090	Viral cathepsin	Asn264Asn		BZR GV L-5
86	missense variant	IFEMGEHL_00083	Chitinase	Ala29Asp	Aliphatic AA is replaced by acidic AA. Pho is substituted for Phi. Polarity and charge are also changed.	BZR GV L-4
86	missense variant	JEDKAPMP_00085	Chitinase	Ala29Asp	Aliphatic AA is replaced by acidic AA. Pho is substituted for Phi. Polarity and charge are also changed.	BZR GV L-5
86	missense variant	NOPONELM_00017	Chitinase	Ala29Asp	Aliphatic AA is replaced by acidic AA. Pho is substituted for Phi. Polarity and charge are also changed.	BZR GV L-6
86	missense variant	DDAPCIDK_00089	Chitinase	Ala29Asp	Aliphatic AA is replaced by acidic AA. Pho is substituted for Phi. Polarity and charge are also changed.	BZR GV L-8
876	synonymous variant	IFEMGEHL_00083	Chitinase	Val292Val		BZR GV L-4
876	synonymous variant	JEDKAPMP_00085	Chitinase	Val292Val		BZR GV L-5
876	synonymous variant	NOPONELM_00017	Chitinase	Val292Val		BZR GV L-6
876	synonymous variant	DDAPCIDK_00090	Chitinase	Val292Val		BZR GV L-8
1335	synonymous variant	IFEMGEHL_00083	Chitinase	Arg445Arg		BZR GV L-4
1335	synonymous variant	JEDKAPMP_00085	Chitinase	Arg445Arg		BZR GV L-5
1335	synonymous variant	NOPONELM_00017	Chitinase	Arg445Arg		BZR GV L-6
1335	synonymous variant	DDAPCIDK_00089	Chitinase	Arg445Arg		BZR GV L-8
1335	synonymous variant	GKEABHAL_00116	Chitinase	Arg445Arg		BZR GV 6
1419	missense variant	IFEMGEHL_00083	Chitinase	Glu473Asp	Same class/polarity/ charge substitution	BZR GV L-4
1419	missense variant	JEDKAPMP_00085	Chitinase	Glu473Asp	Same class/polarity/ charge substitution	BZR GV L-5
1419	missense variant	NOPONELM_00017	Chitinase	Glu473Asp	Same class/polarity/ charge substitution	BZR GV L-6
1419	missense variant	DDAPCIDK_00090	Chitinase	Glu473Asp	Same class/polarity/ charge substitution	BZR GV L-8
1663	missense variant	IFEMGEHL_00083	Chitinase	Met555Leu	Sulfur AA is replased by aliphatic AA. Same polarity/ charge substitution	BZR GV L-4
1663	missense variant	JEDKAPMP_00085	Chitinase	Met555Leu	Sulfur AA is replased by aliphatic AA. Same polarity/ charge substitution	BZR GV L-5
1663	missense variant	NOPONELM_00017	Chitinase	Met555Leu	Sulfur AA is replased by aliphatic AA. Same polarity/ charge substitution	BZR GV L-6
1663	missense variant	DDAPCIDK_00090	Chitinase	Met555Leu	Sulfur AA is replased by aliphatic AA. Same polarity/ charge substitution	BZR GV L-8
179	missense variant	IFEMGEHL_00114	MMP	Asp60Gly	Acidic AA is replased by aliphatic AA. Polarity and charge are also changed.	BZR GV L-4
179	missense variant	JEDKAPMP_00120	MMP	Asp60Gly	Acidic AA is replased by aliphatic AA. Polarity and charge are also changed.	BZR GV L-5
179	missense variant	NOPONELM_00048	MMP	Asp60Gly	Acidic AA is replased by aliphatic AA. Polarity and charge are also changed.	BZR GV L-6
179	missense variant	DDAPCIDK_00120	MMP	Asp60Gly	Acidic AA is replased by aliphatic AA. Polarity and charge are also changed.	BZR GV L-8
240	synonymous variant	IFEMGEHL_00114	MMP	Ser80Ser		BZR GV L-4
240	synonymous variant	JEDKAPMP_00120	MMP	Ser80Ser		BZR GV L-5
240	synonymous variant	NOPONELM_00048	MMP	Ser80Ser		BZR GV L-6
240	synonymous variant	DDAPCIDK_00120	MMP	Ser80Ser		BZR GV L-8
259	missense variant	HDNAPKKO_00022	MMP	Val87Leu	Same class/polarity/ charge substitution	BZR GV 1
259	missense variant	NJLGDECI_00024	MMP	Val87Leu	Same class/polarity/ charge substitution	BZR GV 2
259	missense variant	GGGKFHNK_00020	MMP	Val87Leu	Same class/polarity/ charge substitution	BZR GV 3
259	missense variant	NOENIHFE_00018	MMP	Val87Leu	Same class/polarity/ charge substitution	BZR GV 4
259	missense variant	JPLFIAAO_00021	MMP	Val87Leu	Same class/polarity/ charge substitution	BZR GV 5
259	missense variant	MEFDCDFN_00021	MMP	Val87Leu	Same class/polarity/ charge substitution	BZR GV 7
259	missense variant	JEKDHOOB_00021	MMP	Val87Leu	Same class/polarity/ charge substitution	BZR GV 8
259	missense variant	ENACNPPH_00021	MMP	Val87Leu	Same class/polarity/ charge substitution	BZR GV 9
259	missense variant	BJOIBEHA_00021	MMP	Val87Leu	Same class/polarity/ charge substitution	BZR GV 10
259	missense variant	ICELHAMJ_00020	MMP	Val87Leu	Same class/polarity/ charge substitution	BZR GV 12
259	missense variant	EKIODEHO_00018	MMP	Val87Leu	Same class/polarity/ charge substitution	BZR GV 13
259	missense variant	BGFFOGFG_00020	MMP	Val87Leu	Same class/polarity/ charge substitution	BZR GV L-2
534	missense variant	HDNAPKKO_00022	MMP	Glu178Asp	Same class/polarity/ charge substitution	BZR GV 1
534	missense variant	NJLGDECI_00024	MMP	Glu178Asp	Same class/polarity/ charge substitution	BZR GV 2
534	missense variant	GGGKFHNK_00020	MMP	Glu178Asp	Same class/polarity/ charge substitution	BZR GV 3
534	missense variant	NOENIHFE_00018	MMP	Glu178Asp	Same class/polarity/ charge substitution	BZR GV 4
534	missense variant	JPLFIAAO_00021	MMP	Glu178Asp	Same class/polarity/ charge substitution	BZR GV 5
534	missense variant	MEFDCDFN_00021	MMP	Glu178Asp	Same class/polarity/ charge substitution	BZR GV 7
534	missense variant	JEKDHOOB_00021	MMP	Glu178Asp	Same class/polarity/ charge substitution	BZR GV 8
534	missense variant	ENACNPPH_00021	MMP	Glu178Asp	Same class/polarity/ charge substitution	BZR GV 9
534	missense variant	BJOIBEHA_00021	MMP	Glu178Asp	Same class/polarity/ charge substitution	BZR GV 10
534	missense variant	ICELHAMJ_00020	MMP	Glu178Asp	Same class/polarity/ charge substitution	BZR GV 12
534	missense variant	EKIODEHO_00018	MMP	Glu178Asp	Same class/polarity/ charge substitution	BZR GV 13
534	missense variant	BGFFOGFG_00020	MMP	Glu178Asp	Same class/polarity/ charge substitution	BZR GV L-2
534	missense variant	AAGMHLIN_00018	MMP	Glu178Asp	Same class/polarity/ charge substitution	BZR GV L-7
182	missense variant	JEDKAPMP_00096	IAP	Ala61Val	Same class/polarity/ charge substitution	BZR GV L-5
182	missense variant	NOPONELM_00024	IAP	Ala61Val	Same class/polarity/ charge substitution	BZR GV L-6
182	missense variant	DDAPCIDK_00096	IAP	Ala61Val	Same class/polarity/ charge substitution	BZR GV L-8
182	missense variant	IFEMGEHL_00090	IAP	Ala61Val	Same class/polarity/ charge substitution	BZR GV L-4
497	missense variant	HDNAPKKO_00132	IAP	Val166Ala	Same class/polarity/ charge substitution	BZR GV 1
497	missense variant	NJLGDECI_00141	IAP	Val166Ala	Same class/polarity/ charge substitution	BZR GV 2
497	missense variant	GGGKFHNK_00130	IAP	Val166Ala	Same class/polarity/ charge substitution	BZR GV 3
497	missense variant	NOENIHFE_00125	IAP	Val166Ala	Same class/polarity/ charge substitution	BZR GV 4
497	missense variant	JPLFIAAO_00139	IAP	Val166Ala	Same class/polarity/ charge substitution	BZR GV 5
497	missense variant	GKEABHAL_00123	IAP	Val166Ala	Same class/polarity/ charge substitution	BZR GV 6
497	missense variant	MEFDCDFN_00131	IAP	Val166Ala	Same class/polarity/ charge substitution	BZR GV 7
497	missense variant	JEKDHOOB_00131	IAP	Val166Ala	Same class/polarity/ charge substitution	BZR GV 8
497	missense variant	ENACNPPH_00131	IAP	Val166Ala	Same class/polarity/ charge substitution	BZR GV 9
497	missense variant	BJOIBEHA_00131	IAP	Val166Ala	Same class/polarity/ charge substitution	BZR GV 10
497	missense variant	ICELHAMJ_00135	IAP	Val166Ala	Same class/polarity/ charge substitution	BZR GV 12
497	missense variant	EKIODEHO_00128	IAP	Val166Ala	Same class/polarity/ charge substitution	BZR GV 13
497	missense variant	BGFFOGFG_00130	IAP	Val166Ala	Same class/polarity/ charge substitution	BZR GV L-2
497	missense variant	IFEMGEHL_00090	IAP	Val166Ala	Same class/polarity/ charge substitution	BZR GV L-4
497	missense variant	NOPONELM_00024	IAP	Val166Ala	Same class/polarity/ charge substitution	BZR GV L-6
497	missense variant	AAGMHLIN_00127	IAP	Val166Ala	Same class/polarity/ charge substitution	BZR GV L-7
497	missense variant	DDAPCIDK_00096	IAP	Val166Ala	Same class/polarity/ charge substitution	BZR GV L-8
497	missense variant	IFAKHECK_00125	IAP	Val166Ala	Same class/polarity/ charge substitution	Madex Twin
497	missense variant	JEDKAPMP_00096	IAP	Val166Ala	Same class/polarity/ charge substitution	BZR GV L-5
765	synonymous variant	IFEMGEHL_00090	IAP	Ser255Ser		BZR GV L-4
765	synonymous variant	JEDKAPMP_00096	IAP	Ser255Ser		BZR GV L-5
765	synonymous variant	NOPONELM_00024	IAP	Ser255Ser		BZR GV L-8
765	synonymous variant	DDAPCIDK_00096	IAP	Ser255Ser		BZR GV L-7
